# Supplementary material for: Sub-Low Temperature Preconditioning Induced Cold Signaling and Antiviral Defenses Correlate with Reduced TSWV Accumulation in Tomato
Source: Plants (Basel). 2026 Jul 2;15(13):2058. doi: 10.3390/plants15132058 (PMC13363850; doi:10.3390/plants15132058)
Supplement: Supplementary file 1 [file plants-15-02058-s001.zip]

Archive with 2 entries (2 files):
- plants-4361546-table S1.pdf
- Supplementary Figures.pptx
